# Supplementary material for: Morphological and Phylogenetic Characterization of Five Novel Nematode-Trapping Fungi (Orbiliomycetes) from Yunnan, China
Source: J Fungi (Basel). 2023 Jul 7;9(7):735. doi: 10.3390/jof9070735 (PMC10381634; doi:10.3390/jof9070735)
Supplement: Supplementary file 1 [file jof-09-00735-s001.zip]

Archive with 1 entries (1 files):
- jof-2444754-supplementary.pdf
